# Supplementary material for: Sandwich Culture Platforms to Investigate the Roles of Stiffness Gradients and Cell–Matrix Adhesions in Cancer Cell Migration
Source: Cancers (Basel). 2023 Mar 12;15(6):1729. doi: 10.3390/cancers15061729 (PMC10046033; doi:10.3390/cancers15061729)
Supplement: Supplementary file 1 [file cancers-15-01729-s001.zip]

Archive with 1 entries (1 files):
- cancers-2179548-supplementary.pdf
